# Supplementary material for: Challenging Future Generations: A Qualitative Study of Students’ Attitudes toward the Transition to Animal-Free Innovations in Education and Research
Source: Animals (Basel). 2023 Jan 24;13(3):394. doi: 10.3390/ani13030394 (PMC9913108; doi:10.3390/ani13030394)
Supplement: Supplementary file 1 [file animals-13-00394-s001.zip]

Archive with 1 entries (1 files):
- animals-2148750-supplementary.pdf
